# Supplementary material for: Proteinaceous Toxins in the Mucus and Proboscis of the Ribbon Worm Cephalothrix cf. simula (Palaeonemertea: Nemertea)
Source: Toxins (Basel). 2025 Dec 27;18(1):17. doi: 10.3390/toxins18010017 (PMC12846013; doi:10.3390/toxins18010017)
Supplement: Supplementary file 1 [file toxins-18-00017-s001.zip]

Archive with 7 entries (7 files):
- Supplementary Figure S1-ms.pdf
- Supplementary Figure S2.jpg
- Supplementary Figure S3.jpg
- Supplementary File S1.zip
- Supplementary File S2.zip
- Supplementary Table S1.xlsx
- Supplementary Table S2.xlsx
