# Supplementary material for: Proteinaceous Toxins in the Mucus and Proboscis of the Ribbon Worm Cephalothrix cf. simula (Palaeonemertea: Nemertea)
Source: Toxins (Basel). 2025 Dec 27;18(1):17. doi: 10.3390/toxins18010017 (PMC12846013; doi:10.3390/toxins18010017)
Supplement: Supplementary file 1 [file toxins-18-00017-s001.zip › Supplementary Table S2.xlsx]

## Sheet: Лист1
Table S2. Putative toxins in the mucus proteome of Cephalothrix cf. simula
*Red color indicates signal peptide
Transcript ID	Uniprot accession	UniProt e-value	Protein name	Sequence length	Sequence
ORF|002247|CEPSI	P46530	9e-11	Neurogenic locus notch homolog protein 1	1024	MKIYLHGKHRVKRTLCTVRGTTFKLDVLENKRQHENFTLLLILQRSSSIFWGKKDNMKIFTPVLLLLLVIDSLISVNGGSACSTCGTSRDCVNTANGDWCSCLYGQVFNQDQQQCKAFSLQAINAYYEEAYEALRSGVYDNIKNFANKMEPLIQDAGRQCNDKKRQDSCNFLGVLKTMILITSIKQRYSSNSNRIVVANDLAHLDLKTYINELQDKNIASKILYDVKLGVNHIISSQNDQNKALSTYFSKVAKYDTDIAKQDRAFIEGKLNEIRQKAAIVSAGIKTDLKLILTSAITVAAGEITARTISVATEIAVGIAGLIDILPQMPNPNDLLDRIEQLMQAIADLVEAVALLKSLKGLSQTTKDLSAKFSSNDQQRKKMDAVVAGLNGKISDDVVE…
ORF|004160|CEPSI	Q9W7J3	4e-18	Acidic phospholipase A2	160	MIKSNIIFCLVLVLVSNEINGGLLEFGAMIKAVMKWNPGHYNEYGNWCGKGGSGPVVDAIDQCCKTHDNCYTVNATSCNLWYEFGGLYWTPYDSKVKDSKISCISGSACGMELCQCDKTATECYLAHNSTYNSANQEQSWYNQLQIFEWGRKKRMAPLQL*
ORF|005148|CEPSI	***** No hits found *****			99	QMKLFSHLTQLYSEMLLFISFYVFVLYLTTVDACTWYGTSPFCNTSSSTCTNLGMVVSQISSSGDGKKCLTGHKTECCLPSYLTTVLQQSDQLAKQQNY*
ORF|005247|CEPSI	***** No hits found *****			60	MKLAIFLVTVAMLVSSTDAFSGSGFVRRAVDFAFSLFKRSASAAPPAGYEEPLNQQKIST*
ORF|010939|CEPSI	P58911	3e-58	DELTA-alicitoxin-Pse2a	424	MLESSVSAFLILCLAIGIEGDTFTFANRVGTGYFVPHLNVLNPGSFVGGRSMYKSIPANCIITTKNKESERELKYFKNTESYMTSICTQTSISASLKNSYTMTASLTASSSKFSSSSQEASGTSLYMYSHVMEKTLNLNCHKELDPTFKAAFESLPQVVNNPQYATSWTDYYNFLVRYGSHVVTGASFGASLVETTFAETSKHYTENQFKLRACASVAGVTEAGKLQVSGCFGLSTSEMKKFMNYAMTNTINCFGGNTEDRNKVLSTINRTPENIEKFLNSAGENTIVKIKLKEIWVDLKSKYSGTVHYAKAVNLQNYFIGYLGFGCGYLTSHGTVLKEFVRNDRYTDNNPQYTCRIQQWGCHQDSDCKIGGSGFVCYCYGNTCINYTSKTVANRKINI…
ORF|012501|CEPSI	P58911	5e-59	DELTA-alicitoxin-Pse2a	445	MLHSGVCAFLILCLAVVIEGDEFSDQVGRVYDVARIDVQNPNAFTGGRKMYKSIPANCIITTRNKRSERAFKFYRNTESYMTSICTETSISASLKNSYTMTASLTASSSKFSSGSQEATGSSILMFSHVMDKTLDESCHKELDPEFKADFEKLPQVVNNPQHSDSWTTYNNFLVRYGSHIVTGATFGASLVETTFAETSKHYTENQFKLRACASVAGATSAGKLQVNGCFGLSTTEMNKSFNFAMTNKIRCFGGNSDDRNRILSVSNRTPENIEKFLNSAGEGQIVKMKLAEIWNDLKHRYSGTVHYAKAVNLQYYFTGFLGYDCGYKTSYGTVLKEFARSDRYTDSNPQYLCRIITWGCHQYDDCHIGGWGSVCYCYGSSCIDYTKKTVANREINVPW…
ORF|012924|CEPSI	***** No hits found *****			115	MKLIVFLAVCLAAIVACTLACKPIGYTCKNQGECCNGLVCSEQRVGNWRSVICTDAASRNSLGRLGRPSCRNQQIEACNEAKRNFAACENYKCGTDYSMQRMSNSHCGNYVYRKC*
ORF|017673|CEPSI	***** No hits found *****			202	MIRAGFVEIKLFNMKYTTILFTAAITLCAVYNAEAFSFKKLVENTKRMENQESSCIAVGGRCVSKAGKCCQKGDQFQPKIKCQDVSAVPGIRMYQCVDCIGEGEIGCDGKDEKCCQKWNRKIKCEDVSKDRRDDTERNPIYQCVEEERKKKTEKRSCIPLGGYDCEGNNGNCCREGDPYTGTMRKCDNVGTFRDAKYKCVEQ*
ORF|035733|CEPSI	***** No hits found *****			107	TSLLTFDKLQQQPVQEIYINQSFIRMNRFIILLVLAAVAVYQTSAMTCNCSAYEAHYGVGNHGLAWFTLIHFNNPTHYCKEVKKGYGYIGGCQMGNAVTYCCYTRYY*
ORF|039342|CEPSI	***** No hits found *****			75	MHRPTIILLCALICCVFLPNGINAEPCSCEHDGKKYAGVITKEKHNYCHPHCYVKMGDKMAKKPVKCCVLQHKKH*
ORF|042099|CEPSI	***** No hits found *****			171	MKITKMEHKRLLILGLTFIALGSVEPLKCNRCSWQMERKTAALFDTATDEKCQNIKANEGYKEVSCTYKCVFYKVTVDFTAILGNNVKETNVRDCISQADYGQYAYMHDIDDMCNNKRFTKAYTSTSDLIGATVRYTDVNCCSTQDCSSAERTAASNIFIIVSLFILYFIH*
ORF|049005|CEPSI	O02826	1e-06	Beta-microseminoprotein	125	KMIIGTLIVLFSVFVAIDASCYRIPGTTLKPPVPGQKYVVPEPTIKHKGITFKPGMKHFFAKECLTCEWGTNSFSLGCCGVGWGDGSVFADHRCKVIKHKDCSISIVLKQDPRKRCPYPSSMTGK*
ORF|050110|CEPSI	P58911	8e-26	DELTA-alicitoxin-Pse2a	236	MLHSGVCAFLILCLAVVIEGDDFSDQGGRGYFVPHLDAQNPTALTGGRRMYKSIPANCVLTTRNKRSVRAFEFYRSTESYMTSIYTETSISASLKNSYTMTASLTASISKFSSGSQEATGSSILMFSHVMDKTLDESCHKELDPEFKADFEKLPQVVNNPQHSDSWTTYNNFLVRYGSHIVTGATFGASLVETTFAETSKHYTENQFKLRACASVAGATSAGKLQVMDVLDLALLK*
ORF|052751|CEPSI	Q01528	1e-36	Hemagglutinin/amebocyte aggregation factor	187	MQKRAYIHVRLKIFEGFMMKIALVSILFFGICHTSFGGWVNEFDKPLSFDCPAGQHIYRIRSYHSNHNEDRRFEFYCRAGYVGDECSYTGGYVNTLDNKLDYTCPDNGIITGLNSVHDNHKEDRIWKVRCCKLSVKVGTSCHTTDYINEYDGIMDYNIGTGKAIVGLYSVHSNHNEDRRWKLKICSF*
ORF|062113|CEPSI	P17627	2e-18	Sphingomyelinase C	356	MAPSLLVSIVSNCDTLRQPSMMDKIIFLLLGVYSTCILARPQAWFGTPKFCGGKPKDCTFFDMEYVRSDDSSCWTGTQVLCQARMPKQTPENAKNTDPNQLTVITFNIYERPFFISHDGQYERASHIPRALVNAHPETDVVVINEGFMDGAVPAGTHAVAATLREMFKFYGFPYSTPTVGAATSLKLNGGVYIVSRWPIEKKQEMIFKAASTWEADQLAAKGVVYAKINKKNQMYHVFGSHLQAQEGAENDEVRVKQAGEWKSFSESLALSATDRVIYAGDLNAEWIHNPSNVENVANALNAVIIPKSPDSHKYTEDGAINNICEKTTNQFWLDYIMYPKNHQAPKNPTMTSLVLK
ORF|062338|CEPSI	***** No hits found *****			181	SLQLLDSHCQNPEANPGCCHAETLKIYLNLKVIKIMKSILVSILVLCMFYQPTVGDPRFSSALMKLVNKNLDYGDMSDMGPANGELVWGCKPLGVGCSQTSECCSGKGLDCETARVGTWNSRLCINQASRDTFARMSGPSCINQQRDACEASKCKDDVSCSIDAGRRAMAAACGGFAYKSC*
ORF|067250|CEPSI	***** No hits found *****			188	MNSRVIFRWIFTETHFVFYQSQFQIRQDQELKMSSYILGLLCLVIAAASTTSATPKPAPPKPAAPAKPAPPKPAAPAPATKNCLAPTDIKINDRCYRFYSTGSFNTADNSCSNITPSATLAKLSQGSKTLKTLAAAAWTKYPTSRGHIRINGKHGNGMCPTLFGTSRYTRIEHTSVFCNREAVAICEY*
ORF|076095|CEPSI	P58249	7e-47	Pterin-4-alpha-carbinolamine dehydratase	128	LSSQQFESIMLKLTAIFFIFAIVTASEAKRAKLNDTERASDLPPLKEAGWSMVEGRDAIHKEFKFKNFNQAFGFMTRSALLAEKMNHHPEWFNVYNKVEVTLSTHDVGGLSESDTKMATAMDKYAKQV*
ORF|092569|CEPSI	***** No hits found *****			377	HLTQLYSEMLLFISFYVFVLYLTTVDAACKWYGTSPACRTSPSTCTDQGMVYHTTSKSGDGHKCWTGHKTLCCDPIPVGCNGKDSYCKLPFDQTTFAGTHNSAAGFNGVLKYGSGIAALSCMYRCQDKSFTIQLKAGIRMFDLDICYHKGTMKGCHENAYAGSTATIFQQISDYLNESVNKKQVVVIRVSDTHGITTSNSHILINQMKDYFPGTNGKTGLNDYHHSHGSWPTLQQAVNDNKRVFVLMPTGICSSSCFTTNQFLISMSYVADTWQTRKITSSCSGIVADTKSKCEQYKTRTFIIDSNFASYGLCTWDMAGYCDNYLEASVKGCTSIRNQVAKTTNFLLVDYYEKSPNDDSVITIANQQNDENVSRLHL*
ORF|093456|CEPSI	***** No hits found *****			151	YVLLSSGINAECQASNQAPTMNSKLCVAFCFFAAFVVLATARDDQRDCANCKKTYCGGEQSEAFKRCCRYNCDVPCTGVLKKCKDKDCNSTEDIKCKEVESADKEIWHCGDVKAEFLALQTCSVAAAPFECFALFTTAICFLAIGATFTSI
ORF|094544|CEPSI	***** No hits found *****			76	MKLTLTCIVLFAAFLVTEGWLHDKKRSIEGVRPPSGKRSIESPMYMHHKTGKRSIESPMYMHHKTKGILENYCCGF*
ORF|094727|CEPSI	***** No hits found *****			114	MKLIVFLACLAAIVACTLACFKIGYTCDRDSDCCDGNSCSLQVVGTWNSVICTDSASRNSLKKLGGPSCRNQQIESCNRNRQQHIGCSGYYCGSDASMRQMAESHCGSFVYKQC*
ORF|097038|CEPSI	***** No hits found *****			327	RQEHNEKMFVVSLLFLVLPFMVANVAGTGCNGADNTCKLPFNQVTFPGTHNTGAGFNGRLEYDWGWLGWPDAISCFYRCQDQTVTKQLQDGIRFFDLDICYHSNKMYACHKDAYGGLMTIMFDQMRNYLNSNTKQVIVLRVSDVNSINTGNSYILWNLMKEYFPGGSKVGLSDFHSRKGKWPTLEEAVNENKRVFVFAKPAICNTQCFNTNKWLITEDSMGDTYKKRTMTSSCSGIVDDTKNQCESMKDKTFILDSHFGSYGVCISEMANLCDGYLPAAVNDCATIRNAVGKSVNFIMVDYYNKAPSSQNVVYIANLQNEANYKRLF*
ORF|114503|CEPSI	***** No hits found *****			78	MKFTLTCIVLFAAFLVIDGGLYNDQKKSIEGAAKLRLRRSNECKCEDHTGEATYGECPAGKTSCPIDSPLGIIGNCCY*
ORF|115918|CEPSI	Q90839	6e-09	Dickkopf-related protein 3	184	MISFTMYSALFVMTLRVTLTSSAKIGDHEKMKLRVRRSLEPGYYSQECNQRKACESGKYCHLFLCVACLKVNVACTGNGQCCSGSECMYGRCKAGATVGSPGTFCDRHEDCYGESCCVREPAINPHISICKPPLVENMVCGPTNFFRNDVGAEVQKACGPCKIGLVCKQVGLFGVHEICLKEDE*
ORF|116766|CEPSI	***** No hits found *****			173	PPVYTTIMIMHILQIAAITTLIHVSSVYCADDGSGLDGIYYFSADGDFAFRQIATINNYNGNFTKLNAVDKTKFTLKSVPDLDGRYQILDNNDDYWRLGGHGRLWIVLERQSNGQSPDEFIFVPWTDDSYTGKIECCREGSCGNYFLTYHAVSGSNYLDCSWGATTTWKLEKA*
ORF|001398|CEPSI	***** No hits found *****			962	MLGRVCFCISLILIISYANAGKLLVKEKKCTEGEKWDEESLFSKMICECKKSAIICRPSKDCCEEKTCHSNGSKWEVTKDEIKNHCECKNGETKCHAAWHTSVEKGKSESEFKSESSLIISKS
ORF|000752|CEPSI	Q6DF62	4e-22	Regucalcin	210	MATVDPVFRPRLGDICTEGPYYDKGTGNLFYADIVRQVVGRWNTFNNKTEEVKLDGPVPFVVLDKSGRCVCAVGQTIIRFDFDKPTTSKEIIAKVDQVDGKKDKTRINDGKCDSKGRLWCGTMGLEDPNNVTSVPEGFGSLYCIDKIYGENEVVKPKDTGIDLANGISFSPDNKRLYFVDSAKRVIYAYPFDETKGEVDKSSRSSKRRIK*
ORF|001912|CEPSI	Q99417	1e-38	c-Myc-binding protein	124	ATKQRKTRFHSVLFFYSIFKMTTYRAADSKREEFRKYLEKAGVLDALTKVLVGLYEEPEKPNNALDFLKAHIGAGGPETADVEALKLEVTELRQKVEMLTEENNELKAKIQSDSQGQEPVTPAE*
ORF|002160|CEPSI	***** No hits found *****			154	MIYFHFLALIMVFTFQLNLLWMEHHLQMISKIGGSLYFDSKVLCTIEEVQHLDHEHLQNQNFQMRKLMSFTNKLVNYRTASLLKGSTRQNKGHKMKTAFIILGLALLFLVHIEAKHMEAREKRHTKCYYQMVGCQYSCPCKGYYCNGSGFCESD*
ORF|004565|CEPSI	***** No hits found *****			111	MYVRTSCASQNIYAAKLGRINIFLFIKRKLKNTDMQSTKMLIIAVISCLLIVSLYSVNAVSDEKMNCMNGEGDEGTKYTKCKEECGVKFKSLWMELIACSKKCKKDICDDL*
ORF|004656|CEPSI	P21783	6e-07	Neurogenic locus notch homolog protein 1	1464	MKSFTCICPGKELYNEVTKNCENGSIRELQSVGCYEAKSPFDLDHSVTWTTNSPQKCINYCRGSNVGCYKKYPGQHSAGGKEITGATSVDACKKACDEDSGCYGFDFNSDKCWAVNTKNAARYSNSAIDQYIKEDCTGNSGYLYAGLEAGNKCNCGNTFGRHGARPTKECNTLCAGNPVFMCGGTNRNSVFRTGYKGCRANSCEAGRKCVNTNNGIWCSCKADEVYDADQKKCTAYTSTTKNNIAIEAFAALRSADYKSVSDFTNTHINPIFADAVRICSSENSNSENCRIAEIFKTMKLMVGLPNQYSNYNNRVVVMTSELRDVNLKTYLNELQDKSVASQLLYDISKGLNTILAQNEAKFKTLSTYFVSVANYDKSIAQKDREFLEGSLTTLKAKSK…
ORF|006689|CEPSI	***** No hits found *****			674	MLHDSETNDMVECTWKDVGLTLKRKCKTLKKELVESDFTKIDEACSKFNSLYDCAAEELDKCSFENYLKTNTQDVKDLLAQFDFTKCSDDKKRSDVSGEAVGPPVMVDDSHKNDIVECTIKDVGLTLKRKCKTLKKELIESDFTKTDEACSKFESLCHCAKEKLDKCSFENYLKTNAQDVKDLLAQFDFTKCSDEKSRKRSDLAEAIVGPPVLVAKDQSVEEKCEFNDIALALRKDCNAERDVFISANKSTTEACSKLNDLLKCTNDHLKCSGFADFVKKDPSAIENLLRNFKLDTCMKIPPADVQVSADSKSLVEKAKGVLSGLSSADSLKQKAKDLFNKLADKIKGEGGNETDVESYQPTKTSIFQGLAPMLLKLHQKVKDSNSNLENTDSKILASE…
ORF|007581|CEPSI	***** No hits found *****				MYFLIKNKLNYLFLSHLLSNLGEGCNGMEGLCGLKFDQVTFPGTHNSGAGFDGVLRYGSGFPALSCFYRCQDMSYTGQLEYGVRFFDIDVCYQKNEMVNCHRNAYTGSIAKGFNQLADWLNRPENRNEVIAIRISDLKSVDAGNIHILLDEANAEFPGTGGKMGLNDDFRKKGSWPTLQAAINENKRVFIFVPPESDSILSIYPWAIQRDLYMKDTWQTRSMTTSCGGIVPDTQAKCKEFASSELILDSNFGSYGLCVDKMAKLCDDHLEDAASACYDERKKAGKTVNFIMVDYPEKSSGSQTVTAVAAEINKENIKRFA*
ORF|013585|CEPSI	***** No hits found *****			151	MLFKTIPSQFQFFDPSGLSHVHCEKKMSACTCICGEDYNLSIVACNGHLVNAACRWYGTAPFCNTSTSTCIKIGQVESKTSSTGGGRKCWTGHKTECCPPSPKVKSCYWSGTAPICKPHCTPPYNIKCKQDTSGDGKKCWIGQKFYCCNFC*
ORF|028701|CEPSI	***** No hits found *****			69	FGRLCHDILSEHSVNIVKILHYVIEDDRLFHMIYFFETKSETKSEDMRKKLNFFGLAQKHHPVKSYVQN*
ORF|029579|CEPSI	***** No hits found *****			223	MVIMDCHPKFASVQTAVTSTGTVIIDAFQTTAEARTAGKGCAKIKWTRQNVIVQIQGNCGSARCTNTVSKAVCHCPTGATFDINAKTCKSACGSGACPYNAVCSTRLTNGNYGLPSKVCKCTNSGYIYWNSYNRCTPDYCRSTNCGQGLCRNKVDKAECYCADSNKRLMSNKTCQYKGCETLGKTPFCGNFYPTCLKSGKKVCNSWKGGCLGTSRQFVCCNWC*
ORF|048934|CEPSI	***** No hits found *****			545	IQNANKNLNSNSPKNNEVKSESSSINKEKSESGSSGPIQNANKNLNSNSPKNNEVKSESSSINKEKSESGSSGPDSAENLLKSLNQVENKHKRTESSKRGNDDSSREIKKEPIQNANKNLNSNSPKNNEVKSESSSINKEKSESGSSGPDSAENLLKSLNQVENKHKRTESSKRGNDDSSREIKKEPIQNANKNLNSNSPKNNEVKSESSSINKEKSESGSSGPDSAENLLKSLNQVENKHKRTESSKRGNDDSSREIKKERIQNSNENLKNNEVKSDSSSINKEKSESGSSGPDSAENLLKSLNQVENKHKRTESSKRGNDSSREIKKEPIQNANENLNSNSPKNNEVKSESSSINKEKSESGSSGPDSAENLLKSLNQEENKHEYVSAVPVQKQRMD…
ORF|081295|CEPSI	Q09788	4e-15	Alkali-sensitive linkage protein 1	316	MIEPSTNMTWWKGCTIKKTIVNKDGGKKEESYSPKTFEFQISNRTKMLWVLLWSMILLVVGQTEGISKKKGICVSTKYYLCDDLIPFDGVYWWNDWSLTPGYLKQTTCTNTPSQERVPMVWGWRPGKSIVGKIPDSSKYLIGFNEPNHKEQSNITAANAAKYWKEVMNAAGNKLLVSPSAAPCGGGNQKCWGTTEEWFDEFFKLCEGCRFDYLSTHHYSCDPQKTITFLKSLYDRYKLPIWLTEFSCPQTTDVNKILNYMKGVLPLLEQAPYVFRYSWFTHRREGDTKWVTSATSLVEPNTSTLTELGKYYNSFQP*
ORF|089452|CEPSI	***** No hits found *****			123	MKQTSITADYRFNFSRFFNFAQNKKKLEKYSDNLRIRPIILYLIGDLYSLFTKNMNRSTIILLCALICCVFLGVNAEPCSCEHGGKKYAGVTKEKHHFCHPHCFVKNAAKKDVKCCVLHHKKH*
